# Supplementary material for: The Many Ways to Deal with STING
Source: Int J Mol Sci. 2023 May 20;24(10):9032. doi: 10.3390/ijms24109032 (PMC10219357; doi:10.3390/ijms24109032)
Supplement: Supplementary file 1 [file ijms-24-09032-s001.zip]

Archive with 1 entries (1 files):
- Table S1. Enumeration of the crystal structures of human STING found in PDB up to February 2023.xlsx
