# Supplementary material for: The Many Ways to Deal with STING
Source: Int J Mol Sci. 2023 May 20;24(10):9032. doi: 10.3390/ijms24109032 (PMC10219357; doi:10.3390/ijms24109032)
Supplement: Supplementary file 1 [file ijms-24-09032-s001.zip › Table S1. Enumeration of the crystal structures of human STING found in PDB up to February 2023.xlsx]

## Sheet: Hoja1
PDB	RESOLUTION	CHAINS	LENGHT	POSITIONS	MUTATIONS	LIGAND ID	LIGAND NAME	LIGAND TYPE	DESCRIPTION	DATE
4EF4	2.15 Å	A, B	265	139-379	0	C2E	cdi-GMP	Cyclic di-nucleotides	Crystal structure of STING CTD complex with c-di-GMP	2012-05-16
4EF5	2.45 Å	A	265	139-379	0	-	-	-	Crystal structure of STING CTD (missing aa from the active site, 230, 238, etc)	2012-05-16
4EMT	1.5 Å	A, B	188	155-341	0	C2E	c-di-GMP	Cyclic di-nucleotides	Crystal Structure of human STING bound to c-di-GMP b-Lamina missing	2012-06-13
4EMU	1.9 Å	A, B	188	155-341	0 N154S		-	-	Crystal structure of ligand free human STING (missing aa of the b-sheet)	2012-06-13
4F5D	3.0 Å	A, B	256	141-379	G230A, H232R	C2E	c-di-GMP	Cyclic di-nucleotides	ERIS/STING in complex with ligand	2012-06-27
4F5E	2.6 Å	A	256	141-379	G230A, H232R	-	-	-	Crystal structure of ERIS/STING	2012-06-27
4F5W	2.2 Å	A	239	149-379	H232R	-	-	-	Crystal structure of ligand free human STING CTD b-Lamina missing	2012-06-27
4F5Y	2.6 Å	A, B	239	149-379	H232R	C2E	c-di-GMP	Cyclic di-nucleotides	Crystal structure of human STING CTD complex with C-di-GMP b-Lamina missing	2012-06-27
4F9E	2.75 Å	A	265	139-379	0	-	-	-	Cyclic di-GMP Sensing via the Innate Immune Signalling Protein STING	2012-07-25
4F9G	2.95 Å	A, C	265	139-379	0	C2E	c-di-GMP	Cyclic di-nucleotides	Crystal structure of STING complex with Cyclic di-GMP.	2012-07-25
4KSY	1.88 Å	A	242	138-379	H232R	1SY	cGAMP	Cyclic di-nucleotides	Crystal structure of STING in complex with cGAMP	2013-06-12
4LOH	2.25 Å	A, B	188	155-341	0	1SY	cGAMP	Cyclic di-nucleotides	Crystal structure of hSTING(H232) in complex with c[G(2',5')pA(3',5')p]	2013-08-14
4LOI	1.89 Å	A, B	188	155-341	0	1YC	2'2'-cGAMP	Cyclic di-nucleotides	Crystal structure of hSTING(H232) in complex with c[G(2',5')pA(2',5')p]	2013-08-14
4QXO	1.88 Å	A	188	155-341	L222R, K224M, T229N, G230I, H232R, D237N, I244V	1YE	DMXAA	Non-Cyclic di-nucleotides	Crystal structure of hSTING(group2) in complex with DMXAA	2014-09-10
4QXP	2.51 Å	A, B	188	155-341	G230I, H232R	1YE	DMXAA	Non-Cyclic di-nucleotides	Crystal structure of hSTING(G230I) in complex with DMXAA	2014-09-10
4QXQ	2.42 Å	A, B	188	155-341	S162A, H232R, Q266I	1YE	DMXAA	Non-Cyclic di-nucleotides	Crystal structure of hSTING(S162A/Q266I) in complex with DMXAA	2014-09-10
4QXR	2.37 Å	A, B	188	155-341	S162A, G230I, H232R, Q266I	1YE	DMXAA	Non-Cyclic di-nucleotides	Crystal structure of hSTING (S162A/ G230I/Q266I) in complex with DMXAA	2014-09-10
5BQX	2.0 Å	A	242	138-379	H232R	4UR	3'2'-cGAMP	Cyclic di-nucleotides	Crystal structure of human STING in complex with 3'2'-cGAMP	2015-06-24
5JEJ	2.0 Å	C, D, E	242	342-377	0	-	-	-	Phosphorylated STING in complex with IRF-3 CTD	2016-06-15
6DXG	1.91 Å	A	191	153-343	0	HGJ	amidobenzimidazole (ABZI)	Non-Cyclic di-nucleotides	amidobenzimidazole (ABZI) STING agonists	2018-11-07
6DXL	2.45 Å	A, B	191	153-343	0	HG4	amidobenzimidazole (ABZI)	Non-Cyclic di-nucleotides	Linked amidobenzimidazole STING agonist	2018-11-07
6MX0	1.73 Å	A, B	188	155-341	G230A, H232R, R293Q	-	-	-	Crystal structure of human STING apoprotein (G230A, H232R, R293Q)	2018-12-19
6MX3	1.36 Å	A, B	187	155-341	G230A, H232R, R293Q	K5P	Compound 1	Non-Cyclic di-nucleotides	Crystal structure of human STING (G230A, H232R, R293Q) in complex with Compound 1	2018-12-19
6MXE	2.47 Å	A, B	187	155-341	G230A, H232R, R293Q	K5S	Compound 18	Non-Cyclic di-nucleotides	Crystal structure of human STING (G230A, H232R, R293Q) in complex with Compound 18	2018-12-19
6NT5	4.10 Å	A, B	379	1-379	0	-	-	-	Cryo-EM structure of full-length human STING in the apo state	2019-03-06
6CFF	2.40 Å	A	241	139-379	H232R	2BA	c-di-AMP	Cyclic di-nucleotides	Stimulator of Interferon Genes Human	2019-03-13
6CY7	2.20 Å	A	241	139-379	0	2BA	c-di-AMP	Cyclic di-nucleotides	Human Stimulator of Interferon Genes	2019-03-13
6DNK	1.95 Å	A	184	154-337	0	1SY	cGAMP	Cyclic di-nucleotides	Human Stimulator of Interferon Genes	2019-03-13
6O8B	3.40 Å	D/E	225	155-379	H232R, T376E, F378M, S379W	BX7	N-[3-[[5-Iodo-4-[[3-[(2-thienylcarbonyl)amino]propyl]amino]-2-pyrimidinyl]amino]phenyl]-1-pyrrolidinecarboxamide	TBK1 kinase inhibitor	Crystal structure of STING CTD in complex with TBK1	2019-05-22
6O8C	3.17 Å	D/E	38	342-379	S172A	BX7	N-[3-[[5-Iodo-4-[[3-[(2-thienylcarbonyl)amino]propyl]amino]-2-pyrimidinyl]amino]phenyl]-1-pyrrolidinecarboxamide	TBK1 kinase inhibitor	Crystal structure of STING CTT in complex with TBK1	2019-05-22
6RM0	2.51 Å	A	204	140-343	0	C2E	c-di-GMP	Cyclic di-nucleotides	Human wtSTING in complex with 3'3'-c-di-GMP	2019-06-19
6S86	2.60 Å	A, B	204	140-343	0	C2E	c-di-GMP	Cyclic di-nucleotides	Human wtSTING in complex with 3'3'-c-di-GMP	2019-07-17
6S26	2.05 Å	A, B	204	140-343	0	KT2	2'-3'-cyclic-GMP-7-deaza-AMP	Modified cyclic di-nucleotides	Crystal structure of human wild type STING in complex with 2'-3'-cyclic-GMP-7-deaza-AMP	2019-11-27
6S27	2.80 Å	A	204	140-343	0	KT8	2'3'-cyclic-GMP-2'F-2'dAMP	Modified cyclic di-nucleotides	Crystal structure of human wild type STING in complex with 2'3'-cyclic-GMP-2'F-2'dAMP	2019-11-27
6UKM	1.74 Å	A	187	155-341	G230A, R293Q	QAD	Compound MSA-2	Non-Cyclic di-nucleotides	STING C-terminal Domain Complexed with Non-cyclic Dinucleotide Compound MSA-2	2020-08-19
6UKU	1.68 Å	A	187	155-341	G230A, R293Q	QAV	Non-cyclic Dinucleotide Compound 3	Non-Cyclic di-nucleotides	STING C-terminal Domain Complexed with Non-cyclic Dinucleotide Compound 3	2020-08-19
6UKV	1.83 Å	A, B	187	155-341	G230A, R293Q	QB1	Non-cyclic Dinucleotide Compound 9	Non-Cyclic di-nucleotides	STING C-terminal Domain Complexed with Non-cyclic Dinucleotide Compound 9	2020-08-19
6UKW	1.97 Å	A, B	187	155-341	G230A, R293Q	QB7	Non-cyclic Dinucleotide Compound 10	Non-Cyclic di-nucleotides	STING C-terminal Domain Complexed with Non-cyclic Dinucleotide Compound 10	2020-08-19
6UKX	1.93 Å	A, B	187	155-341	G230A, R293Q	QBA	Non-cyclic Dinucleotide Compound 11	Non-Cyclic di-nucleotides	STING C-terminal Domain Complexed with Non-cyclic Dinucleotide Compound 11	2020-08-19
6UKY	1.95 Å	A	187	155-341	G230A, R293Q	QBD	Non-cyclic Dinucleotide Compound 12	Non-Cyclic di-nucleotides	STING C-terminal Domain Complexed with Non-cyclic Dinucleotide Compound 12	2020-08-19
6UKZ	1.52 Å	A, B	187	155-341	G230A, R293Q	QBG	Non-cyclic Dinucleotide Compound 6	Non-Cyclic di-nucleotides	STING C-terminal Domain Complexed with Non-cyclic Dinucleotide Compound 6	2020-08-19
6UL0	1.76 Å	A	187	155-341	G230A, R293Q	QBJ	Non-cyclic Dinucleotide Compound 4	Non-Cyclic di-nucleotides	STING C-terminal Domain Complexed with Non-cyclic Dinucleotide Compound 4	2020-08-19
6XNP	1.77 Å	A, B	187	155-341	0	EDO	SR-717	Non-Cyclic di-nucleotides	Crystal Structure of Human STING CTD complex with SR-717	2020-08-27
7A90	3.19 Å	A, B	240	140-379	0	R4T	3',3'-c-di[2'FdAM(PS)]	Modified cyclic di-nucleotides	WT STING in complex with 3',3'-c-di[2'FdAM(PS)]	2020-09-01
6XF3	2.38 Å	A, B	187	155-341	H232R	V5V	E7766	Modified cyclic di-nucleotides	Crystal structure of STING in complex with E7766	2021-02-17
6XF4	2.77 Å	A, B	187	155-341	0	EDO, V5V	E7766	Modified cyclic di-nucleotides	Crystal structure of STING REF variant in complex with E7766	2021-02-17
6Y99	2.98 Å	A	204	140-343	0	1SY	cGAMP	Cyclic di-nucleotides	hSTING mutant R232K in complex with 2',3'-cGAMP	2021-03-31
6YDB	2.80 Å	A	204	140-343	0	GGF	2',2'-difluoro-3',3'-c-di-GMP	Modified cyclic di-nucleotides	Human wtSTING in complex with 2',2'-difluoro-3',3'-c-di-GMP	2021-03-31
6YDZ	2.90 Å	A	204	140-343	0	4BW	3',3'-cGAMP	Cyclic di-nucleotides	Human wtSTING in complex with 3',3'-Cgamp	2021-03-31
6YEA	2.81 Å	A	204	140-343	0	OOE	2',2'-difluoro-3',3'-cGAMP	Modified cyclic di-nucleotides	Human wtSTING in complex with 2',2'-difluoro-3',3'-cGAMP	2021-03-31
6Z15	2.50 Å	A	204	140-343	0	2BA	c-di-AMP	Cyclic di-nucleotides	Human wtSTING in complex with 3',3'-c-di-AMP	2021-04-21
6YWA	2.31 Å	A, B	204	140-343	0	PWB	2-hydroxy-dAMP	Modified cyclic di-nucleotides	Human REF STING in complex with 3',3'-c-[2'FdAMP-2'FdAM(PS)]	2021-05-12
6YWB	2.50 Å	A, B	204	140-343	0	PWB	2-hydroxy-dAMP	Modified cyclic di-nucleotides	Human wtSTING in complex with 3',3'-c-[2'FdAMP-2'FdAM(PS)]	2021-05-12
6Z0Z	2.50 Å	A, B	204	140-343	0	M8T	3',3'-c-(2'FdAMP-2'FdAMP)	Modified cyclic di-nucleotides	Human wtSTING in complex with 3',3'-c-(2'FdAMP-2'FdAMP)	2021-05-19
7KVX	2.48 Å	A, B	204	140-379	0	X5J	novel carbocyclic pyrimidine CDN 1	Modified cyclic di-nucleotides	Structure of hSTING in complex with novel carbocyclic pyrimidine CDN 1	2021-06-02
7KW1	1.80 Å	A, B	240	140-379	0	X4M	novel carbocyclic pyrimidine CDN-3	Modified cyclic di-nucleotides	Structure of hSTING in complex with novel carbocyclic pyrimidine CDN-3	2021-06-02
7SII	3.45 Å	A, B, C, D	354	1-354	0	1SY	cGAMP	Cyclic di-nucleotides	Human STING bound to both cGAMP and 1-[(2-chloro-6-fluorophenyl)methyl]-3,3-dimethyl-2-oxo-N-[(2,4,6-trifluorophenyl)methyl]-2,3-dihydro-1H-indole-6-carboxamide (Compound 53)	2022-02-02
7SII	3.45 Å	A, B, C, D	354	1-354	0	9IM	Compound 53	Non-Cyclic di-nucleotides	Human STING bound to both cGAMP and 1-[(2-chloro-6-fluorophenyl)methyl]-3,3-dimethyl-2-oxo-N-[(2,4,6-trifluorophenyl)methyl]-2,3-dihydro-1H-indole-6-carboxamide (Compound 53)	2022-02-02
7KVZ	2.35 Å	A, B	243	137-379	0	X5D	novel carbocyclic pyrimidine CDN-2	Modified cyclic di-nucleotides	Structure of hSTING in complex with novel carbocyclic pyrimidine CDN-2	2022-02-09
7SSM	1.96 Å	A, B	210	155-341	0	B7L	compound 11	Non-Cyclic di-nucleotides	Crystal structure of human STING R232 in complex with compound 11	2022-02-09
7MHC	2.32 Å	A, B	188	154-341	G230A, H232R, R293Q	ZEV	MK-1454	Modified cyclic di-nucleotides	Structure of human STING in complex with MK-1454	2022-04-06
7OB3	2.30 Å	A, B	204	140-343	H232R	V7E	3',3'-c-di-araAMP	Cyclic di-nucleotides	hSTING in complex with 3',3'-c-di-araAMP	2022-05-04
7R4H	2.34 Å	A,B,C,D,E,F,G,H,I,J,K,L,M,N	684+165+595+9+423+154		0	-	-	-	phospho-STING binding to adaptor protein complex-1	2022-09-14
7X9Q	2.40 Å	A, B	230	150-379	0	A9X	compound BSP16	Non-Cyclic di-nucleotides	Crystal structure of human STING complexed with compound BSP16	2022-09-28
7SHO	2.25 Å	A, B	188	155-341	0	9UH	c[2',3'-(ara-2'-G, ribo-3'-A)-MP] (RJ242)	Modified cyclic di-nucleotides	Crystal structure of hSTING in complex with c[2',3'-(ara-2'-G, ribo-3'-A)-MP] (RJ242)	2022-10-12
8A2H	2.69 Å	A, B	241	140-379	H232R	OK6	2',3'-cyclic-GMP-7-deazaphenyl-AMP	Modified cyclic di-nucleotides	human STING in complex with 2',3'-cyclic-GMP-7-deazaphenyl-AMP	2022-10-12
8A2I	2.16 Å	A, B	241	140-379	H232R	KWF	2'-3'-cyclic-GMP-7-deaza(4-(2-naphthyl)phenyl)-AMP	Modified cyclic di-nucleotides	human STING in complex with 2'-3'-cyclic-GMP-7-deaza(4-(2-naphthyl)phenyl)-AMP	2022-10-12
8A2J	2.32 Å	A, B	241	140-379	H232R	KWO	2'-3'-cyclic-GMP-7-deaza(4-biphenylyl)-AMP	Modified cyclic di-nucleotides	human STING in complex with 2'-3'-cyclic-GMP-7-deaza(4-biphenylyl)-AMP	2022-10-12
8A2K	1.89 Å	A, B	241	140-379	H232R	KXD	2'-3'-cyclic-GMP-7-deaza(4-[(2-naphthyloxy)methyl]phenyl)-AMP	Modified cyclic di-nucleotides	human STING in complex with 2'-3'-cyclic-GMP-7-deaza(4-[(2-naphthyloxy)methyl]phenyl)-AMP	2022-10-12
7SHP	2.20 Å	A,B,C,D	188	155-341	0	9UR	c[2',3'-(ribo-2'-G, xylo-3'-A)-MP](RJ244)	Modified cyclic di-nucleotides	Crystal structure of hSTING in complex with c[2',3'-(ribo-2'-G, xylo-3'-A)-MP](RJ244)	2022-10-19
7Q85	2.36 Å	A	204	140-343	0	98F	MD1193		Crystal structure of human STING in complex with MD1193	2022-10-19
8B2J	2.17 Å	A,B	242	138-379	H232R	GJF	ADU-S100		Crystal structure of human STING in complex with ADU-S100	2022-11-30
7T9V	2.68 Å	A,B	198	149-345	0	GC0	SHR171032		Crystal structure of hSTING with the agonist, SHR171032	2022-12-21
7T9U	2.46 Å	A,B	198	149-345	0	GC2	SHR169224		Crystal structure of hSTING with an agonist (SHR169224)	2022-12-21
8GT6	3.47 Å	A,B	379	1-379	0	WJ6	HB3089	Non-Cyclic di-nucleotides	human STING With agonist HB3089	2022-12-28
8GSZ	3.65 Å	A,B	379	1-379	V174L	-	-	-	Structure of STING SAVI-related mutant V147L	2022-12-28
